# Supplementary material for: Comparison of Phenolic Compounds and Evaluation of Antioxidant Properties of Porophyllum ruderale (Jacq.) Cass (Asteraceae) from Different Geographical Areas of Queretaro (Mexico)
Source: Plants (Basel). 2023 Oct 14;12(20):3569. doi: 10.3390/plants12203569 (PMC10609970; doi:10.3390/plants12203569)
Supplement: Supplementary file 1 [file plants-12-03569-s001.zip]

Archive with 1 entries (1 files):
- plants-2643979-supplementary.pdf
